# Supplementary material for: Carbon Nanomaterials-Based Screen-Printed Electrodes for Sensing Applications
Source: Biosensors (Basel). 2023 Apr 3;13(4):453. doi: 10.3390/bios13040453 (PMC10136782; doi:10.3390/bios13040453)
Supplement: Supplementary file 1 [file biosensors-13-00453-s001.zip]

Archive with 1 entries (1 files):
- biosensors-2297262-supplementary.pdf
